# Supplementary material for: Preliminary Cleaning Approach with Alginate and Konjac Glucomannan Polysaccharide Gel for the Surfaces of East Asian and Western String Musical Instruments
Source: Materials (Basel). 2022 Jan 30;15(3):1100. doi: 10.3390/ma15031100 (PMC8838699; doi:10.3390/ma15031100)
Supplement: Supplementary file 1 [file materials-15-01100-s001.zip]

Archive with 1 entries (1 files):
- materials-1555137-supplementary.pdf
